# Supplementary material for: Cross-Cultural Adaptation and Psychometric Validation of the Constipation Assessment Scale among Chinese Adult Psychiatric Patients
Source: Int J Environ Res Public Health. 2023 Feb 2;20(3):2703. doi: 10.3390/ijerph20032703 (PMC9915141; doi:10.3390/ijerph20032703)
Supplement: Supplementary file 1 [file ijerph-20-02703-s001.zip]

Archive with 1 entries (1 files):
- ijerph-2124485-supplementary.pdf
